# Supplementary material for: Impacts of Heifer Post-Weaning Intake Classification on Performance Measurements of Lactating and Non-Lactating Two-, Five-, and Eight-Year-Old Angus Beef Females
Source: Animals (Basel). 2022 Jun 30;12(13):1704. doi: 10.3390/ani12131704 (PMC9265088; doi:10.3390/ani12131704)
Supplement: Supplementary file 1 [file animals-12-01704-s001.zip › Supplementary Table S1.csv]

FID	Age	Wt_kg	BCS	Day	Intake	Duration	Heifer_Intake	Heifer_Intake_g_kg	Intake_Class
7004	2	474	5	10/8/2019	6200	4133	761.26834	29.82229692	3-High
7005	2	458.13	5	10/8/2019	6670	3844	613.19286	26.64338774	2-Average
7016	2	478.54	4.75	10/8/2019	12930	5963	663.3767	27.9849843	3-High
7024	2	480.81	5.25	10/8/2019	14030	9324	730.80994	29.38250221	3-High
7035	2	420.93	5	10/8/2019	10830	6036	571.7684	25.51016026	2-Average
7051	2	421.84	4.75	10/8/2019	11640	9038	666.0962	29.23416848	3-High
7055	2	526.16	5	10/8/2019	14360	7806	613.37934	22.81157167	1-Low
7082	2	464.93	5.5	10/8/2019	16010	6768	751.94434	30.08244873	3-High
7090	2	450.87	5.25	10/8/2019	14970	8750	587.7746	27.68848675	2-Average
7123	2	435.45	5	10/8/2019	11520	7081	512.47294	22.54433676	1-Low
8002	2	390.99	5	10/8/2019	9110	9365	515.57142	22.43664461	1-Low
8008	2	403.7	5.75	10/8/2019	9410	10364	637.131222	27.65707911	2-Average
8026	2	383.74	5.5	10/8/2019	11510	9736	449.00856	20.32428763	1-Low
8043	2	449.05	6.25	10/8/2019	11830	9596	757.03446	28.81145045	3-High
8046	2	426.37	6	10/8/2019	10240	8121	609.9366	23.54131699	1-Low
8051	2	402.79	5.5	10/8/2019	10310	10387	771.1977	31.10785647	3-High
8091	2	434.54	6	10/8/2019	13890	20923	706.02168	25.77325607	2-Average
8124	2	430.91	5.75	10/8/2019	10620	8076	739.6389	28.65394985	3-High
8131	2	436.35	6	10/8/2019	10150	8167	581.47908	22.71335815	1-Low
8177	2	422.75	6	10/8/2019	12680	13231	585.68874	22.32307811	1-Low
7004	2	474	5	10/9/2019	11070	5640	761.26834	29.82229692	3-High
7005	2	458.13	5	10/9/2019	18640	8723	613.19286	26.64338774	2-Average
7016	2	478.54	4.75	10/9/2019	10130	5128	663.3767	27.9849843	3-High
7024	2	480.81	5.25	10/9/2019	12190	8362	730.80994	29.38250221	3-High
7035	2	420.93	5	10/9/2019	16230	10785	571.7684	25.51016026	2-Average
7051	2	421.84	4.75	10/9/2019	11730	9496	666.0962	29.23416848	3-High
7055	2	526.16	5	10/9/2019	15080	9620	613.37934	22.81157167	1-Low
7082	2	464.93	5.5	10/9/2019	9910	4323	751.94434	30.08244873	3-High
7090	2	450.87	5.25	10/9/2019	12720	7211	587.7746	27.68848675	2-Average
7123	2	435.45	5	10/9/2019	12880	7178	512.47294	22.54433676	1-Low
8002	2	390.99	5	10/9/2019	11610	7647	515.57142	22.43664461	1-Low
8008	2	403.7	5.75	10/9/2019	11120	8153	637.131222	27.65707911	2-Average
8026	2	383.74	5.5	10/9/2019	11800	14883	449.00856	20.32428763	1-Low
8043	2	449.05	6.25	10/9/2019	11320	9561	757.03446	28.81145045	3-High
8046	2	426.37	6	10/9/2019	9360	5295	609.9366	23.54131699	1-Low
8051	2	402.79	5.5	10/9/2019	9600	8943	771.1977	31.10785647	3-High
8091	2	434.54	6	10/9/2019	9720	8444	706.02168	25.77325607	2-Average
8124	2	430.91	5.75	10/9/2019	13700	6761	739.6389	28.65394985	3-High
8131	2	436.35	6	10/9/2019	12930	6800	581.47908	22.71335815	1-Low
8177	2	422.75	6	10/9/2019	12100	11004	585.68874	22.32307811	1-Low
7004	2	474	5	10/10/2019	12850	5843	761.26834	29.82229692	3-High
7005	2	458.13	5	10/10/2019	12940	9729	613.19286	26.64338774	2-Average
7016	2	478.54	4.75	10/10/2019	13900	6040	663.3767	27.9849843	3-High
7024	2	480.81	5.25	10/10/2019	20730	11841	730.80994	29.38250221	3-High
7035	2	420.93	5	10/10/2019	18180	9290	571.7684	25.51016026	2-Average
7051	2	421.84	4.75	10/10/2019	17200	8587	666.0962	29.23416848	3-High
7055	2	526.16	5	10/10/2019	12040	7134	613.37934	22.81157167	1-Low
7082	2	464.93	5.5	10/10/2019	8270	3957	751.94434	30.08244873	3-High
7090	2	450.87	5.25	10/10/2019	15060	7674	587.7746	27.68848675	2-Average
7123	2	435.45	5	10/10/2019	11290	6210	512.47294	22.54433676	1-Low
8002	2	390.99	5	10/10/2019	8280	5944	515.57142	22.43664461	1-Low
8008	2	403.7	5.75	10/10/2019	9200	6678	637.131222	27.65707911	2-Average
8026	2	383.74	5.5	10/10/2019	11800	8986	449.00856	20.32428763	1-Low
8043	2	449.05	6.25	10/10/2019	10720	7251	757.03446	28.81145045	3-High
8046	2	426.37	6	10/10/2019	13860	8847	609.9366	23.54131699	1-Low
8051	2	402.79	5.5	10/10/2019	10650	9372	771.1977	31.10785647	3-High
8091	2	434.54	6	10/10/2019	9080	7035	706.02168	25.77325607	2-Average
8124	2	430.91	5.75	10/10/2019	11950	8700	739.6389	28.65394985	3-High
8131	2	436.35	6	10/10/2019	11390	6735	581.47908	22.71335815	1-Low
8177	2	422.75	6	10/10/2019	11620	11333	585.68874	22.32307811	1-Low
7004	2	474	5	10/11/2019	18590	8337	761.26834	29.82229692	3-High
7005	2	458.13	5	10/11/2019	13630	8604	613.19286	26.64338774	2-Average
7016	2	478.54	4.75	10/11/2019	9820	4678	663.3767	27.9849843	3-High
7024	2	480.81	5.25	10/11/2019	15610	10451	730.80994	29.38250221	3-High
7035	2	420.93	5	10/11/2019	11860	7954	571.7684	25.51016026	2-Average
7051	2	421.84	4.75	10/11/2019	14510	9650	666.0962	29.23416848	3-High
7055	2	526.16	5	10/11/2019	15360	8035	613.37934	22.81157167	1-Low
7082	2	464.93	5.5	10/11/2019	11500	5375	751.94434	30.08244873	3-High
7090	2	450.87	5.25	10/11/2019	10270	5710	587.7746	27.68848675	2-Average
7123	2	435.45	5	10/11/2019	10960	5036	512.47294	22.54433676	1-Low
8002	2	390.99	5	10/11/2019	11870	10068	515.57142	22.43664461	1-Low
8008	2	403.7	5.75	10/11/2019	9010	6091	637.131222	27.65707911	2-Average
8026	2	383.74	5.5	10/11/2019	13040	12234	449.00856	20.32428763	1-Low
8043	2	449.05	6.25	10/11/2019	12700	9689	757.03446	28.81145045	3-High
8046	2	426.37	6	10/11/2019	7520	5972	609.9366	23.54131699	1-Low
8051	2	402.79	5.5	10/11/2019	11390	10592	771.1977	31.10785647	3-High
8091	2	434.54	6	10/11/2019	11920	9229	706.02168	25.77325607	2-Average
8124	2	430.91	5.75	10/11/2019	9310	7293	739.6389	28.65394985	3-High
8131	2	436.35	6	10/11/2019	11800	6302	581.47908	22.71335815	1-Low
8177	2	422.75	6	10/11/2019	12330	13760	585.68874	22.32307811	1-Low
7004	2	474	5	10/12/2019	9050	4446	761.26834	29.82229692	3-High
7005	2	458.13	5	10/12/2019	8660	6149	613.19286	26.64338774	2-Average
7016	2	478.54	4.75	10/12/2019	15460	6782	663.3767	27.9849843	3-High
7024	2	480.81	5.25	10/12/2019	15790	11091	730.80994	29.38250221	3-High
7035	2	420.93	5	10/12/2019	11750	8529	571.7684	25.51016026	2-Average
7051	2	421.84	4.75	10/12/2019	10570	6999	666.0962	29.23416848	3-High
7055	2	526.16	5	10/12/2019	15590	9903	613.37934	22.81157167	1-Low
7082	2	464.93	5.5	10/12/2019	16340	8123	751.94434	30.08244873	3-High
7090	2	450.87	5.25	10/12/2019	12320	6276	587.7746	27.68848675	2-Average
7123	2	435.45	5	10/12/2019	12800	6945	512.47294	22.54433676	1-Low
8002	2	390.99	5	10/12/2019	13840	9502	515.57142	22.43664461	1-Low
8008	2	403.7	5.75	10/12/2019	11250	7137	637.131222	27.65707911	2-Average
8026	2	383.74	5.5	10/12/2019	10590	8263	449.00856	20.32428763	1-Low
8043	2	449.05	6.25	10/12/2019	50	427	757.03446	28.81145045	3-High
8046	2	426.37	6	10/12/2019	10650	5333	609.9366	23.54131699	1-Low
8051	2	402.79	5.5	10/12/2019	10870	10424	771.1977	31.10785647	3-High
8091	2	434.54	6	10/12/2019	11810	8403	706.02168	25.77325607	2-Average
8124	2	430.91	5.75	10/12/2019	13150	9156	739.6389	28.65394985	3-High
8131	2	436.35	6	10/12/2019	12010	6330	581.47908	22.71335815	1-Low
8177	2	422.75	6	10/12/2019	12910	12570	585.68874	22.32307811	1-Low
7004	2	474	5	10/13/2019	6630	4487	761.26834	29.82229692	3-High
7005	2	458.13	5	10/13/2019	11150	8487	613.19286	26.64338774	2-Average
7016	2	478.54	4.75	10/13/2019	18350	10288	663.3767	27.9849843	3-High
7024	2	480.81	5.25	10/13/2019	13630	10708	730.80994	29.38250221	3-High
7035	2	420.93	5	10/13/2019	12950	8319	571.7684	25.51016026	2-Average
7051	2	421.84	4.75	10/13/2019	15180	11020	666.0962	29.23416848	3-High
7055	2	526.16	5	10/13/2019	13440	8000	613.37934	22.81157167	1-Low
7082	2	464.93	5.5	10/13/2019	13480	7496	751.94434	30.08244873	3-High
7090	2	450.87	5.25	10/13/2019	17710	11638	587.7746	27.68848675	2-Average
7123	2	435.45	5	10/13/2019	12320	8357	512.47294	22.54433676	1-Low
8002	2	390.99	5	10/13/2019	12400	8379	515.57142	22.43664461	1-Low
8008	2	403.7	5.75	10/13/2019	10600	6643	637.131222	27.65707911	2-Average
8026	2	383.74	5.5	10/13/2019	12390	12002	449.00856	20.32428763	1-Low
8043	2	449.05	6.25	10/13/2019	8690	7689	757.03446	28.81145045	3-High
8046	2	426.37	6	10/13/2019	9510	7099	609.9366	23.54131699	1-Low
8051	2	402.79	5.5	10/13/2019	10940	11188	771.1977	31.10785647	3-High
8091	2	434.54	6	10/13/2019	10800	9156	706.02168	25.77325607	2-Average
8124	2	430.91	5.75	10/13/2019	11390	8803	739.6389	28.65394985	3-High
8131	2	436.35	6	10/13/2019	14070	8828	581.47908	22.71335815	1-Low
8177	2	422.75	6	10/13/2019	11940	14119	585.68874	22.32307811	1-Low
7004	2	474	5	10/15/2019	16780	7422	761.26834	29.82229692	3-High
7005	2	458.13	5	10/15/2019	21850	12033	613.19286	26.64338774	2-Average
7016	2	478.54	4.75	10/15/2019	24970	9301	663.3767	27.9849843	3-High
7024	2	480.81	5.25	10/15/2019	28110	13422	730.80994	29.38250221	3-High
7035	2	420.93	5	10/15/2019	14970	7081	571.7684	25.51016026	2-Average
7051	2	421.84	4.75	10/15/2019	19910	12782	666.0962	29.23416848	3-High
7055	2	526.16	5	10/15/2019	20400	13066	613.37934	22.81157167	1-Low
7082	2	464.93	5.5	10/15/2019	21510	11170	751.94434	30.08244873	3-High
7090	2	450.87	5.25	10/15/2019	19370	9512	587.7746	27.68848675	2-Average
7123	2	435.45	5	10/15/2019	17280	7053	512.47294	22.54433676	1-Low
8002	2	390.99	5	10/15/2019	12000	9751	515.57142	22.43664461	1-Low
8008	2	403.7	5.75	10/15/2019	12210	8548	637.131222	27.65707911	2-Average
8026	2	383.74	5.5	10/15/2019	15180	12574	449.00856	20.32428763	1-Low
8043	2	449.05	6.25	10/15/2019	14740	11114	757.03446	28.81145045	3-High
8046	2	426.37	6	10/15/2019	12900	7755	609.9366	23.54131699	1-Low
8051	2	402.79	5.5	10/15/2019	11340	10605	771.1977	31.10785647	3-High
8091	2	434.54	6	10/15/2019	7230	6907	706.02168	25.77325607	2-Average
8124	2	430.91	5.75	10/15/2019	13380	9862	739.6389	28.65394985	3-High
8131	2	436.35	6	10/15/2019	12970	7508	581.47908	22.71335815	1-Low
8177	2	422.75	6	10/15/2019	13410	13547	585.68874	22.32307811	1-Low
4007	5	576.06	5.5	10/8/2019	15600	6244	593.25165	28.49353524	2-Average
4009	5	601.01	5.75	10/8/2019	8370	2973	496.54095	28.43357193	2-Average
4010	5	578.33	5	10/8/2019	12700	5205	533.6247	29.58855848	3-High
4038	5	578.33	5	10/8/2019	18520	8159	572.694	30.16579216	3-High
4043	5	612.35	5.5	10/8/2019	14100	6891	478.3455	21.03840942	1-Low
4049	5	610.08	6	10/8/2019	7710	4196	500.3586	23.24105657	1-Low
4064	5	557.92	5.75	10/8/2019	17310	8921	436.36995	22.58288881	1-Low
4070	5	539.77	5.5	10/8/2019	18070	7042	500.5725	22.87459622	1-Low
4105	5	616.88	6	10/8/2019	18030	7300	578.2554	25.72409976	1-Low
4108	5	616.88	6	10/8/2019	9250	3961	538.1073	26.35454584	2-Average
5003	5	566.99	5.5	10/8/2019	21560	11507	761.99428	33.25237188	3-High
5023	5	601.01	5.5	10/8/2019	15070	5833	769.64956	28.24212435	2-Average
5030	5	669.05	6	10/8/2019	20790	7804	855.94848	31.38794714	3-High
5032	5	480.81	4.5	10/8/2019	11660	5568	523.7454	26.21845951	2-Average
5072	5	607.81	6	10/8/2019	15140	10343	834.9332	32.54442398	3-High
5076	5	562.45	6	10/8/2019	18580	8895	832.95592	34.36290165	3-High
5088	5	542.04	4.5	10/8/2019	16950	6782	681.36	27.15368166	2-Average
5092	5	548.84	6	10/8/2019	6090	2864	703.39732	30.12287575	3-High
5111	5	576.06	5.25	10/8/2019	19910	9940	709.06196	28.17617227	2-Average
5125	5	632.76	5.5	10/8/2019	10090	4758	637.09832	25.68693066	1-Low
4007	5	576.06	5.5	10/9/2019	21470	6809	593.25165	28.49353524	2-Average
4009	5	601.01	5.75	10/9/2019	22950	8733	496.54095	28.43357193	2-Average
4010	5	578.33	5	10/9/2019	10290	5309	533.6247	29.58855848	3-High
4038	5	578.33	5	10/9/2019	17190	7784	572.694	30.16579216	3-High
4043	5	612.35	5.5	10/9/2019	13090	6639	478.3455	21.03840942	1-Low
4049	5	610.08	6	10/9/2019	17180	7570	500.3586	23.24105657	1-Low
4064	5	557.92	5.75	10/9/2019	12490	6140	436.36995	22.58288881	1-Low
4070	5	539.77	5.5	10/9/2019	14580	4793	500.5725	22.87459622	1-Low
4105	5	616.88	6	10/9/2019	16260	6210	578.2554	25.72409976	1-Low
4108	5	616.88	6	10/9/2019	19960	9065	538.1073	26.35454584	2-Average
5003	5	566.99	5.5	10/9/2019	17190	9359	761.99428	33.25237188	3-High
5023	5	601.01	5.5	10/9/2019	15430	4873	769.64956	28.24212435	2-Average
5030	5	669.05	6	10/9/2019	18900	6424	855.94848	31.38794714	3-High
5032	5	480.81	4.5	10/9/2019	12650	4706	523.7454	26.21845951	2-Average
5072	5	607.81	6	10/9/2019	18830	11870	834.9332	32.54442398	3-High
5076	5	562.45	6	10/9/2019	16780	7889	832.95592	34.36290165	3-High
5088	5	542.04	4.5	10/9/2019	13780	4992	681.36	27.15368166	2-Average
5092	5	548.84	6	10/9/2019	8720	3627	703.39732	30.12287575	3-High
5111	5	576.06	5.25	10/9/2019	15690	7355	709.06196	28.17617227	2-Average
5125	5	632.76	5.5	10/9/2019	16690	4784	637.09832	25.68693066	1-Low
4007	5	576.06	5.5	10/10/2019	11980	2903	593.25165	28.49353524	2-Average
4009	5	601.01	5.75	10/10/2019	19950	7061	496.54095	28.43357193	2-Average
4010	5	578.33	5	10/10/2019	550	205	533.6247	29.58855848	3-High
4038	5	578.33	5	10/10/2019	15430	6313	572.694	30.16579216	3-High
4043	5	612.35	5.5	10/10/2019	19420	7590	478.3455	21.03840942	1-Low
4049	5	610.08	6	10/10/2019	20260	9750	500.3586	23.24105657	1-Low
4064	5	557.92	5.75	10/10/2019	18210	7123	436.36995	22.58288881	1-Low
4070	5	539.77	5.5	10/10/2019	17040	4330	500.5725	22.87459622	1-Low
4105	5	616.88	6	10/10/2019	18220	6779	578.2554	25.72409976	1-Low
4108	5	616.88	6	10/10/2019	19190	10257	538.1073	26.35454584	2-Average
5003	5	566.99	5.5	10/10/2019	19720	6469	761.99428	33.25237188	3-High
5023	5	601.01	5.5	10/10/2019	23140	8365	769.64956	28.24212435	2-Average
5030	5	669.05	6	10/10/2019	14580	4517	855.94848	31.38794714	3-High
5032	5	480.81	4.5	10/10/2019	9600	4390	523.7454	26.21845951	2-Average
5072	5	607.81	6	10/10/2019	19620	9823	834.9332	32.54442398	3-High
5076	5	562.45	6	10/10/2019	15820	6533	832.95592	34.36290165	3-High
5088	5	542.04	4.5	10/10/2019	17560	6519	681.36	27.15368166	2-Average
5092	5	548.84	6	10/10/2019	10330	3493	703.39732	30.12287575	3-High
5111	5	576.06	5.25	10/10/2019	18780	7794	709.06196	28.17617227	2-Average
5125	5	632.76	5.5	10/10/2019	12590	3494	637.09832	25.68693066	1-Low
4007	5	576.06	5.5	10/11/2019	23340	7814	593.25165	28.49353524	2-Average
4009	5	601.01	5.75	10/11/2019	14920	5507	496.54095	28.43357193	2-Average
4010	5	578.33	5	10/11/2019	17220	5620	533.6247	29.58855848	3-High
4038	5	578.33	5	10/11/2019	15790	6921	572.694	30.16579216	3-High
4043	5	612.35	5.5	10/11/2019	16470	5595	478.3455	21.03840942	1-Low
4049	5	610.08	6	10/11/2019	14410	6930	500.3586	23.24105657	1-Low
4064	5	557.92	5.75	10/11/2019	16510	7029	436.36995	22.58288881	1-Low
4070	5	539.77	5.5	10/11/2019	15170	4304	500.5725	22.87459622	1-Low
4105	5	616.88	6	10/11/2019	19630	6725	578.2554	25.72409976	1-Low
4108	5	616.88	6	10/11/2019	11130	5160	538.1073	26.35454584	2-Average
5003	5	566.99	5.5	10/11/2019	15960	6128	761.99428	33.25237188	3-High
5023	5	601.01	5.5	10/11/2019	10940	4383	769.64956	28.24212435	2-Average
5030	5	669.05	6	10/11/2019	16140	5190	855.94848	31.38794714	3-High
5032	5	480.81	4.5	10/11/2019	12650	4461	523.7454	26.21845951	2-Average
5072	5	607.81	6	10/11/2019	15150	9290	834.9332	32.54442398	3-High
5076	5	562.45	6	10/11/2019	15100	5995	832.95592	34.36290165	3-High
5088	5	542.04	4.5	10/11/2019	15650	7353	681.36	27.15368166	2-Average
5092	5	548.84	6	10/11/2019	15900	5128	703.39732	30.12287575	3-High
5111	5	576.06	5.25	10/11/2019	16860	8040	709.06196	28.17617227	2-Average
5125	5	632.76	5.5	10/11/2019	15650	6002	637.09832	25.68693066	1-Low
4007	5	576.06	5.5	10/12/2019	14360	6394	593.25165	28.49353524	2-Average
4009	5	601.01	5.75	10/12/2019	17970	7782	496.54095	28.43357193	2-Average
4010	5	578.33	5	10/12/2019	20720	8934	533.6247	29.58855848	3-High
4038	5	578.33	5	10/12/2019	18320	8580	572.694	30.16579216	3-High
4043	5	612.35	5.5	10/12/2019	13450	5791	478.3455	21.03840942	1-Low
4049	5	610.08	6	10/12/2019	12480	6681	500.3586	23.24105657	1-Low
4064	5	557.92	5.75	10/12/2019	17380	7576	436.36995	22.58288881	1-Low
4070	5	539.77	5.5	10/12/2019	15430	5377	500.5725	22.87459622	1-Low
4105	5	616.88	6	10/12/2019	18680	6759	578.2554	25.72409976	1-Low
4108	5	616.88	6	10/12/2019	17130	8631	538.1073	26.35454584	2-Average
5003	5	566.99	5.5	10/12/2019	17890	6317	761.99428	33.25237188	3-High
5023	5	601.01	5.5	10/12/2019	21110	8455	769.64956	28.24212435	2-Average
5030	5	669.05	6	10/12/2019	15530	5182	855.94848	31.38794714	3-High
5032	5	480.81	4.5	10/12/2019	15340	6322	523.7454	26.21845951	2-Average
5072	5	607.81	6	10/12/2019	15130	9638	834.9332	32.54442398	3-High
5076	5	562.45	6	10/12/2019	18130	6629	832.95592	34.36290165	3-High
5088	5	542.04	4.5	10/12/2019	11990	6436	681.36	27.15368166	2-Average
5092	5	548.84	6	10/12/2019	1080	522	703.39732	30.12287575	3-High
5111	5	576.06	5.25	10/12/2019	19910	9741	709.06196	28.17617227	2-Average
5125	5	632.76	5.5	10/12/2019	12510	5080	637.09832	25.68693066	1-Low
4007	5	576.06	5.5	10/13/2019	20510	7442	593.25165	28.49353524	2-Average
4009	5	601.01	5.75	10/13/2019	21840	11006	496.54095	28.43357193	2-Average
4010	5	578.33	5	10/13/2019	19500	8626	533.6247	29.58855848	3-High
4038	5	578.33	5	10/13/2019	18400	10909	572.694	30.16579216	3-High
4043	5	612.35	5.5	10/13/2019	20130	9524	478.3455	21.03840942	1-Low
4049	5	610.08	6	10/13/2019	790	1250	500.3586	23.24105657	1-Low
4064	5	557.92	5.75	10/13/2019	18710	10742	436.36995	22.58288881	1-Low
4070	5	539.77	5.5	10/13/2019	19410	9688	500.5725	22.87459622	1-Low
4105	5	616.88	6	10/13/2019	13560	4839	578.2554	25.72409976	1-Low
4108	5	616.88	6	10/13/2019	15330	9829	538.1073	26.35454584	2-Average
5003	5	566.99	5.5	10/13/2019	21540	9414	761.99428	33.25237188	3-High
5023	5	601.01	5.5	10/13/2019	13360	6379	769.64956	28.24212435	2-Average
5030	5	669.05	6	10/13/2019	15080	5531	855.94848	31.38794714	3-High
5032	5	480.81	4.5	10/13/2019	12680	5925	523.7454	26.21845951	2-Average
5072	5	607.81	6	10/13/2019	20260	12482	834.9332	32.54442398	3-High
5076	5	562.45	6	10/13/2019	17100	8682	832.95592	34.36290165	3-High
5088	5	542.04	4.5	10/13/2019	18630	7591	681.36	27.15368166	2-Average
5092	5	548.84	6	10/13/2019	3730	1490	703.39732	30.12287575	3-High
5111	5	576.06	5.25	10/13/2019	15420	6485	709.06196	28.17617227	2-Average
5125	5	632.76	5.5	10/13/2019	16700	6078	637.09832	25.68693066	1-Low
4007	5	576.06	5.5	10/15/2019	24310	8017	593.25165	28.49353524	2-Average
4009	5	601.01	5.75	10/15/2019	30000	11943	496.54095	28.43357193	2-Average
4010	5	578.33	5	10/15/2019	31730	13646	533.6247	29.58855848	3-High
4038	5	578.33	5	10/15/2019	17510	6236	572.694	30.16579216	3-High
4043	5	612.35	5.5	10/15/2019	23270	7524	478.3455	21.03840942	1-Low
4049	5	610.08	6	10/15/2019	11680	5240	500.3586	23.24105657	1-Low
4064	5	557.92	5.75	10/15/2019	23210	9012	436.36995	22.58288881	1-Low
4070	5	539.77	5.5	10/15/2019	23550	7219	500.5725	22.87459622	1-Low
4105	5	616.88	6	10/15/2019	23790	7760	578.2554	25.72409976	1-Low
4108	5	616.88	6	10/15/2019	11690	5974	538.1073	26.35454584	2-Average
5003	5	566.99	5.5	10/15/2019	18410	9014	761.99428	33.25237188	3-High
5023	5	601.01	5.5	10/15/2019	15090	5652	769.64956	28.24212435	2-Average
5030	5	669.05	6	10/15/2019	13260	5302	855.94848	31.38794714	3-High
5032	5	480.81	4.5	10/15/2019	13730	5967	523.7454	26.21845951	2-Average
5072	5	607.81	6	10/15/2019	16990	10165	834.9332	32.54442398	3-High
5076	5	562.45	6	10/15/2019	14480	9430	832.95592	34.36290165	3-High
5088	5	542.04	4.5	10/15/2019	15710	7786	681.36	27.15368166	2-Average
5092	5	548.84	6	10/15/2019	6230	2478	703.39732	30.12287575	3-High
5111	5	576.06	5.25	10/15/2019	18410	7945	709.06196	28.17617227	2-Average
5125	5	632.76	5.5	10/15/2019	13140	5272	637.09832	25.68693066	1-Low
11	8	578.33	5	10/8/2019	14330	8315	339.6158636	13.8498856	2-Average
33	8	589.67	5.25	10/8/2019	18230	11105	259.1550529	9.480446234	1-Low
38	8	605.54	5.5	10/8/2019	8420	3735	317.1761466	11.48152716	1-Low
55	8	576.06	6	10/8/2019	20840	8330	301.3738237	12.62787322	1-Low
82	8	553.38	5.25	10/8/2019	17100	9135	248.9897604	11.26064841	1-Low
100	8	551.11	6	10/8/2019	13310	6024	248.223322	9.791791564	1-Low
131	8	591.93	5.5	10/8/2019	6620	2232	245.889774	9.317134161	1-Low
134	8	505.75	4.5	10/8/2019	16690	7381	328.1440124	11.36090821	1-Low
169	8	526.16	5.25	10/8/2019	16510	6938	245.9601418	11.01796795	1-Low
226	8	492.15	5.25	10/8/2019	15410	11147	334.2507952	13.34776732	2-Average
1010	8	576.06	5.75	10/8/2019	16270	6536	434.219832	21.34308822	3-High
1032	8	619.15	6	10/8/2019	14360	6578	395.529949	18.71834868	3-High
1041	8	496.68	4.5	10/8/2019	12080	5704	363.393781	16.90413559	2-Average
1049	8	607.81	5.75	10/8/2019	14290	4481	456.021975	19.90331727	3-High
1081	8	501.22	4.5	10/8/2019	15090	8501	359.433288	18.27904219	3-High
1096	8	537.5	4.75	10/8/2019	20540	8532	415.572658	21.34251663	3-High
1119	8	514.82	5	10/8/2019	18800	7104	419.957111	21.0577694	3-High
1144	8	610.08	5.5	10/8/2019	17120	11626	378.578615	16.58647202	2-Average
1289	8	637.29	6	10/8/2019	18980	5983	348.265475	18.38036853	3-High
11	8	578.33	5	10/9/2019	18770	11355	339.6158636	13.8498856	2-Average
33	8	589.67	5.25	10/9/2019	16170	10231	259.1550529	9.480446234	1-Low
38	8	605.54	5.5	10/9/2019	19450	10182	317.1761466	11.48152716	1-Low
55	8	576.06	6	10/9/2019	16570	9807	301.3738237	12.62787322	1-Low
82	8	553.38	5.25	10/9/2019	17140	9051	248.9897604	11.26064841	1-Low
100	8	551.11	6	10/9/2019	12390	9177	248.223322	9.791791564	1-Low
131	8	591.93	5.5	10/9/2019	13900	3608	245.889774	9.317134161	1-Low
134	8	505.75	4.5	10/9/2019	18530	8479	328.1440124	11.36090821	1-Low
169	8	526.16	5.25	10/9/2019	16550	6694	245.9601418	11.01796795	1-Low
226	8	492.15	5.25	10/9/2019	12660	8467	334.2507952	13.34776732	2-Average
1010	8	576.06	5.75	10/9/2019	12720	5471	434.219832	21.34308822	3-High
1032	8	619.15	6	10/9/2019	20490	9561	395.529949	18.71834868	3-High
1041	8	496.68	4.5	10/9/2019	16460	6342	363.393781	16.90413559	2-Average
1049	8	607.81	5.75	10/9/2019	13840	4689	456.021975	19.90331727	3-High
1081	8	501.22	4.5	10/9/2019	15470	9750	359.433288	18.27904219	3-High
1096	8	537.5	4.75	10/9/2019	14010	6097	415.572658	21.34251663	3-High
1119	8	514.82	5	10/9/2019	19710	10008	419.957111	21.0577694	3-High
1144	8	610.08	5.5	10/9/2019	17250	11682	378.578615	16.58647202	2-Average
1289	8	637.29	6	10/9/2019	17150	5821	348.265475	18.38036853	3-High
11	8	578.33	5	10/10/2019	18760	9354	339.6158636	13.8498856	2-Average
33	8	589.67	5.25	10/10/2019	17460	6952	259.1550529	9.480446234	1-Low
38	8	605.54	5.5	10/10/2019	12940	7177	317.1761466	11.48152716	1-Low
55	8	576.06	6	10/10/2019	18870	7426	301.3738237	12.62787322	1-Low
82	8	553.38	5.25	10/10/2019	15060	6591	248.9897604	11.26064841	1-Low
100	8	551.11	6	10/10/2019	18080	6415	248.223322	9.791791564	1-Low
131	8	591.93	5.5	10/10/2019	8110	2637	245.889774	9.317134161	1-Low
134	8	505.75	4.5	10/10/2019	18030	6332	328.1440124	11.36090821	1-Low
169	8	526.16	5.25	10/10/2019	17800	7435	245.9601418	11.01796795	1-Low
226	8	492.15	5.25	10/10/2019	12830	6308	334.2507952	13.34776732	2-Average
1010	8	576.06	5.75	10/10/2019	14920	5081	434.219832	21.34308822	3-High
1032	8	619.15	6	10/10/2019	19450	8644	395.529949	18.71834868	3-High
1041	8	496.68	4.5	10/10/2019	21000	8792	363.393781	16.90413559	2-Average
1049	8	607.81	5.75	10/10/2019	14520	4427	456.021975	19.90331727	3-High
1081	8	501.22	4.5	10/10/2019	12380	6451	359.433288	18.27904219	3-High
1096	8	537.5	4.75	10/10/2019	12960	6438	415.572658	21.34251663	3-High
1119	8	514.82	5	10/10/2019	14370	5951	419.957111	21.0577694	3-High
1144	8	610.08	5.5	10/10/2019	18570	10793	378.578615	16.58647202	2-Average
1289	8	637.29	6	10/10/2019	15760	4844	348.265475	18.38036853	3-High
11	8	578.33	5	10/11/2019	14100	8599	339.6158636	13.8498856	2-Average
33	8	589.67	5.25	10/11/2019	12440	5795	259.1550529	9.480446234	1-Low
38	8	605.54	5.5	10/11/2019	13890	6285	317.1761466	11.48152716	1-Low
55	8	576.06	6	10/11/2019	14620	6122	301.3738237	12.62787322	1-Low
82	8	553.38	5.25	10/11/2019	16520	6740	248.9897604	11.26064841	1-Low
100	8	551.11	6	10/11/2019	14660	5477	248.223322	9.791791564	1-Low
131	8	591.93	5.5	10/11/2019	12440	3924	245.889774	9.317134161	1-Low
134	8	505.75	4.5	10/11/2019	15350	6873	328.1440124	11.36090821	1-Low
169	8	526.16	5.25	10/11/2019	17220	8544	245.9601418	11.01796795	1-Low
226	8	492.15	5.25	10/11/2019	18060	10328	334.2507952	13.34776732	2-Average
1010	8	576.06	5.75	10/11/2019	19120	6271	434.219832	21.34308822	3-High
1032	8	619.15	6	10/11/2019	14380	7380	395.529949	18.71834868	3-High
1041	8	496.68	4.5	10/11/2019	21150	7535	363.393781	16.90413559	2-Average
1049	8	607.81	5.75	10/11/2019	8820	3492	456.021975	19.90331727	3-High
1081	8	501.22	4.5	10/11/2019	14380	6452	359.433288	18.27904219	3-High
1096	8	537.5	4.75	10/11/2019	15120	5974	415.572658	21.34251663	3-High
1119	8	514.82	5	10/11/2019	17240	7032	419.957111	21.0577694	3-High
1144	8	610.08	5.5	10/11/2019	19660	12097	378.578615	16.58647202	2-Average
1289	8	637.29	6	10/11/2019	14450	5041	348.265475	18.38036853	3-High
11	8	578.33	5	10/12/2019	16740	10037	339.6158636	13.8498856	2-Average
33	8	589.67	5.25	10/12/2019	16730	8014	259.1550529	9.480446234	1-Low
38	8	605.54	5.5	10/12/2019	16630	8418	317.1761466	11.48152716	1-Low
55	8	576.06	6	10/12/2019	17080	7119	301.3738237	12.62787322	1-Low
82	8	553.38	5.25	10/12/2019	16110	6990	248.9897604	11.26064841	1-Low
100	8	551.11	6	10/12/2019	16720	8332	248.223322	9.791791564	1-Low
131	8	591.93	5.5	10/12/2019	13220	3990	245.889774	9.317134161	1-Low
134	8	505.75	4.5	10/12/2019	12840	5934	328.1440124	11.36090821	1-Low
169	8	526.16	5.25	10/12/2019	14850	8336	245.9601418	11.01796795	1-Low
226	8	492.15	5.25	10/12/2019	15000	10205	334.2507952	13.34776732	2-Average
1010	8	576.06	5.75	10/12/2019	8560	3400	434.219832	21.34308822	3-High
1032	8	619.15	6	10/12/2019	20380	9483	395.529949	18.71834868	3-High
1041	8	496.68	4.5	10/12/2019	14770	6991	363.393781	16.90413559	2-Average
1049	8	607.81	5.75	10/12/2019	14270	4342	456.021975	19.90331727	3-High
1081	8	501.22	4.5	10/12/2019	15540	6224	359.433288	18.27904219	3-High
1096	8	537.5	4.75	10/12/2019	15760	5839	415.572658	21.34251663	3-High
1119	8	514.82	5	10/12/2019	14710	5887	419.957111	21.0577694	3-High
1144	8	610.08	5.5	10/12/2019	18560	13133	378.578615	16.58647202	2-Average
1289	8	637.29	6	10/12/2019	19730	6583	348.265475	18.38036853	3-High
11	8	578.33	5	10/13/2019	17110	10968	339.6158636	13.8498856	2-Average
33	8	589.67	5.25	10/13/2019	17570	11092	259.1550529	9.480446234	1-Low
38	8	605.54	5.5	10/13/2019	16580	11502	317.1761466	11.48152716	1-Low
55	8	576.06	6	10/13/2019	18000	7921	301.3738237	12.62787322	1-Low
82	8	553.38	5.25	10/13/2019	17830	9753	248.9897604	11.26064841	1-Low
100	8	551.11	6	10/13/2019	15810	10616	248.223322	9.791791564	1-Low
131	8	591.93	5.5	10/13/2019	11830	5174	245.889774	9.317134161	1-Low
134	8	505.75	4.5	10/13/2019	21020	10822	328.1440124	11.36090821	1-Low
169	8	526.16	5.25	10/13/2019	17230	10480	245.9601418	11.01796795	1-Low
226	8	492.15	5.25	10/13/2019	21060	15060	334.2507952	13.34776732	2-Average
1010	8	576.06	5.75	10/13/2019	19180	8255	434.219832	21.34308822	3-High
1032	8	619.15	6	10/13/2019	18520	9187	395.529949	18.71834868	3-High
1041	8	496.68	4.5	10/13/2019	19550	9686	363.393781	16.90413559	2-Average
1049	8	607.81	5.75	10/13/2019	11100	5546	456.021975	19.90331727	3-High
1081	8	501.22	4.5	10/13/2019	15730	7972	359.433288	18.27904219	3-High
1096	8	537.5	4.75	10/13/2019	19310	9356	415.572658	21.34251663	3-High
1119	8	514.82	5	10/13/2019	19280	9677	419.957111	21.0577694	3-High
1144	8	610.08	5.5	10/13/2019	16860	11667	378.578615	16.58647202	2-Average
1289	8	637.29	6	10/13/2019	21940	7510	348.265475	18.38036853	3-High
11	8	578.33	5	10/15/2019	22830	12383	339.6158636	13.8498856	2-Average
33	8	589.67	5.25	10/15/2019	18990	9252	259.1550529	9.480446234	1-Low
38	8	605.54	5.5	10/15/2019	25090	11658	317.1761466	11.48152716	1-Low
55	8	576.06	6	10/15/2019	27360	9219	301.3738237	12.62787322	1-Low
82	8	553.38	5.25	10/15/2019	7620	1830	248.9897604	11.26064841	1-Low
100	8	551.11	6	10/15/2019	22570	8971	248.223322	9.791791564	1-Low
131	8	591.93	5.5	10/15/2019	17670	7385	245.889774	9.317134161	1-Low
134	8	505.75	4.5	10/15/2019	24180	9245	328.1440124	11.36090821	1-Low
169	8	526.16	5.25	10/15/2019	24820	12034	245.9601418	11.01796795	1-Low
226	8	492.15	5.25	10/15/2019	27110	17970	334.2507952	13.34776732	2-Average
1010	8	576.06	5.75	10/15/2019	15430	6481	434.219832	21.34308822	3-High
1032	8	619.15	6	10/15/2019	21590	8992	395.529949	18.71834868	3-High
1041	8	496.68	4.5	10/15/2019	15930	8278	363.393781	16.90413559	2-Average
1049	8	607.81	5.75	10/15/2019	14870	6358	456.021975	19.90331727	3-High
1081	8	501.22	4.5	10/15/2019	15100	8733	359.433288	18.27904219	3-High
1096	8	537.5	4.75	10/15/2019	14670	7642	415.572658	21.34251663	3-High
1119	8	514.82	5	10/15/2019	17970	9170	419.957111	21.0577694	3-High
1144	8	610.08	5.5	10/15/2019	23720	14112	378.578615	16.58647202	2-Average
1289	8	637.29	6	10/15/2019	20200	8024	348.265475	18.38036853	3-High
