# Supplementary material for: Impacts of Heifer Post-Weaning Intake Classification on Performance Measurements of Lactating and Non-Lactating Two-, Five-, and Eight-Year-Old Angus Beef Females
Source: Animals (Basel). 2022 Jun 30;12(13):1704. doi: 10.3390/ani12131704 (PMC9265088; doi:10.3390/ani12131704)
Supplement: Supplementary file 1 [file animals-12-01704-s001.zip › Supplementary Table S2.csv]

Cow_ID	Age	Weight_kg	BCS	Calf_wt_kg	Milk_kg	Intake	Duration	Julian_BD	PPI	Heifer_Intake	Heifer_Intake_g_kg	Intake_Class
8002	2	371.03662	3.75	91.17159	4.98949	22150	11132	58	81	515.57142	22.43664461	1-Low
8008	2	362.872	4	106.14006	2.26795	15290	12035	63	76	637.131222	27.65707911	2-Average
8026	2	367.4079	4	NA	NA	14000	7429	62	77	449.00856	20.32428763	1-Low
8043	2	413.67408	4.25	82.55338	4.08231	17180	9869	63	76	757.03446	28.81145045	3-High
8046	2	393.71612	5	107.95442	2.72154	15510	5766	65	74	609.9366	23.54131699	1-Low
8051	2	368.31508	4	90.718	3.62872	20160	13058	63	76	771.1977	31.10785647	3-High
8091	2	370.12944	4.25	68.94568	4.5359	17770	9528	68	71	706.02168	25.77325607	2-Average
8124	2	375.57252	4	90.26441	-0.90718	12550	9297	62	77	739.6389	28.65394985	3-High
8174	2	354.70738	3.75	99.33621	3.17513	15800	9015	68	71	630.3297	26.45419981	2-Average
8177	2	371.9438	4.75	85.27492	4.5359	15560	12714	65	74	585.68874	22.32307811	1-Low
7004	2	439.9823	4	110.22237	4.08231	23170	6628	63	76	761.26834	29.82229692	3-High
7005	2	453.59	4.5	96.61467	3.62872	16760	9768	65	74	613.19286	26.64338774	2-Average
7014	2	453.59	4.25	89.35723	-0.45359	19040	12649	86	53	743.28856	31.07781016	3-High
7016	2	458.1259	4.5	100.24339	4.08231	21810	7348	66	73	663.3767	27.9849843	2-Average
7035	2	397.34484	4.25	NA	NA	11720	9657	89	50	571.7684	25.51016026	2-Average
7051	2	415.48844	4.25	100.24339	3.62872	18690	9553	59	80	666.0962	29.23416848	3-High
7082	2	458.1259	4.25	98.88262	4.08231	25620	8281	71	68	751.94434	30.08244873	3-High
7123	2	427.28178	4	90.718	4.08231	13230	5165	97	42	512.47294	22.54433676	1-Low
8002	2	371.03662	3.75	91.17159	4.98949	17250	7490	58	81	515.57142	22.43664461	1-Low
8008	2	362.872	4	106.14006	2.26795	21300	12863	63	76	637.131222	27.65707911	2-Average
8026	2	367.4079	4	NA	NA	15370	8782	62	77	449.00856	20.32428763	1-Low
8043	2	413.67408	4.25	82.55338	4.08231	15940	7573	63	76	757.03446	28.81145045	3-High
8046	2	393.71612	5	107.95442	2.72154	19620	7526	65	74	609.9366	23.54131699	1-Low
8051	2	368.31508	4	90.718	3.62872	16490	9761	63	76	771.1977	31.10785647	3-High
8091	2	370.12944	4.25	68.94568	4.5359	8230	5000	68	71	706.02168	25.77325607	2-Average
8124	2	375.57252	4	90.26441	-0.90718	13180	9220	62	77	739.6389	28.65394985	3-High
8174	2	354.70738	3.75	99.33621	3.17513	16490	8859	68	71	630.3297	26.45419981	2-Average
8177	2	371.9438	4.75	85.27492	4.5359	20230	13747	65	74	585.68874	22.32307811	1-Low
7004	2	439.9823	4	110.22237	4.08231	20510	6462	63	76	761.26834	29.82229692	3-High
7005	2	453.59	4.5	96.61467	3.62872	20450	11350	65	74	613.19286	26.64338774	2-Average
7014	2	453.59	4.25	89.35723	-0.45359	16780	11659	86	53	743.28856	31.07781016	3-High
7016	2	458.1259	4.5	100.24339	4.08231	20490	7795	66	73	663.3767	27.9849843	2-Average
7035	2	397.34484	4.25	NA	NA	12060	8626	89	50	571.7684	25.51016026	2-Average
7051	2	415.48844	4.25	100.24339	3.62872	25150	11759	59	80	666.0962	29.23416848	3-High
7082	2	458.1259	4.25	98.88262	4.08231	23310	9128	71	68	751.94434	30.08244873	3-High
7123	2	427.28178	4	90.718	4.08231	18920	7023	97	42	512.47294	22.54433676	1-Low
8002	2	371.03662	3.75	91.17159	4.98949	17030	10394	58	81	515.57142	22.43664461	1-Low
8008	2	362.872	4	106.14006	2.26795	17230	12583	63	76	637.131222	27.65707911	2-Average
8026	2	367.4079	4	NA	NA	16350	7910	62	77	449.00856	20.32428763	1-Low
8043	2	413.67408	4.25	82.55338	4.08231	17120	9175	63	76	757.03446	28.81145045	3-High
8046	2	393.71612	5	107.95442	2.72154	16560	6934	65	74	609.9366	23.54131699	1-Low
8051	2	368.31508	4	90.718	3.62872	15790	10427	63	76	771.1977	31.10785647	3-High
8091	2	370.12944	4.25	68.94568	4.5359	17460	10702	68	71	706.02168	25.77325607	2-Average
8124	2	375.57252	4	90.26441	-0.90718	13770	8625	62	77	739.6389	28.65394985	3-High
8174	2	354.70738	3.75	99.33621	3.17513	17130	8899	68	71	630.3297	26.45419981	2-Average
8177	2	371.9438	4.75	85.27492	4.5359	16280	9680	65	74	585.68874	22.32307811	1-Low
7004	2	439.9823	4	110.22237	4.08231	23460	6707	63	76	761.26834	29.82229692	3-High
7005	2	453.59	4.5	96.61467	3.62872	23010	11371	65	74	613.19286	26.64338774	2-Average
7014	2	453.59	4.25	89.35723	-0.45359	16160	8209	86	53	743.28856	31.07781016	3-High
7016	2	458.1259	4.5	100.24339	4.08231	18440	8523	66	73	663.3767	27.9849843	2-Average
7035	2	397.34484	4.25	NA	NA	13720	9797	89	50	571.7684	25.51016026	2-Average
7051	2	415.48844	4.25	100.24339	3.62872	18530	8736	59	80	666.0962	29.23416848	3-High
7082	2	458.1259	4.25	98.88262	4.08231	22710	8117	71	68	751.94434	30.08244873	3-High
7123	2	427.28178	4	90.718	4.08231	19000	7630	97	42	512.47294	22.54433676	1-Low
8002	2	371.03662	3.75	91.17159	4.98949	20180	9930	58	81	515.57142	22.43664461	1-Low
8008	2	362.872	4	106.14006	2.26795	17950	12005	63	76	637.131222	27.65707911	2-Average
8026	2	367.4079	4	NA	NA	16780	9167	62	77	449.00856	20.32428763	1-Low
8043	2	413.67408	4.25	82.55338	4.08231	18550	8367	63	76	757.03446	28.81145045	3-High
8046	2	393.71612	5	107.95442	2.72154	18910	7201	65	74	609.9366	23.54131699	1-Low
8051	2	368.31508	4	90.718	3.62872	17830	10688	63	76	771.1977	31.10785647	3-High
8091	2	370.12944	4.25	68.94568	4.5359	13420	6011	68	71	706.02168	25.77325607	2-Average
8124	2	375.57252	4	90.26441	-0.90718	14190	5772	62	77	739.6389	28.65394985	3-High
8174	2	354.70738	3.75	99.33621	3.17513	17700	7087	68	71	630.3297	26.45419981	2-Average
8177	2	371.9438	4.75	85.27492	4.5359	17390	10628	65	74	585.68874	22.32307811	1-Low
7004	2	439.9823	4	110.22237	4.08231	20880	6426	63	76	761.26834	29.82229692	3-High
7005	2	453.59	4.5	96.61467	3.62872	25580	12325	65	74	613.19286	26.64338774	2-Average
7014	2	453.59	4.25	89.35723	-0.45359	19990	10926	86	53	743.28856	31.07781016	3-High
7016	2	458.1259	4.5	100.24339	4.08231	19140	8554	66	73	663.3767	27.9849843	2-Average
7035	2	397.34484	4.25	NA	NA	14300	7640	89	50	571.7684	25.51016026	2-Average
7051	2	415.48844	4.25	100.24339	3.62872	16610	7682	59	80	666.0962	29.23416848	3-High
7082	2	458.1259	4.25	98.88262	4.08231	20420	5444	71	68	751.94434	30.08244873	3-High
7123	2	427.28178	4	90.718	4.08231	21830	8022	97	42	512.47294	22.54433676	1-Low
8002	2	371.03662	3.75	91.17159	4.98949	17730	9863	58	81	515.57142	22.43664461	1-Low
8008	2	362.872	4	106.14006	2.26795	17620	10434	63	76	637.131222	27.65707911	2-Average
8026	2	367.4079	4	NA	NA	17980	7116	62	77	449.00856	20.32428763	1-Low
8043	2	413.67408	4.25	82.55338	4.08231	19520	8550	63	76	757.03446	28.81145045	3-High
8046	2	393.71612	5	107.95442	2.72154	21120	7175	65	74	609.9366	23.54131699	1-Low
8051	2	368.31508	4	90.718	3.62872	18420	9753	63	76	771.1977	31.10785647	3-High
8091	2	370.12944	4.25	68.94568	4.5359	11970	6896	68	71	706.02168	25.77325607	2-Average
8124	2	375.57252	4	90.26441	-0.90718	16420	8421	62	77	739.6389	28.65394985	3-High
8174	2	354.70738	3.75	99.33621	3.17513	20000	8536	68	71	630.3297	26.45419981	2-Average
8177	2	371.9438	4.75	85.27492	4.5359	14690	10634	65	74	585.68874	22.32307811	1-Low
7004	2	439.9823	4	110.22237	4.08231	15490	6111	63	76	761.26834	29.82229692	3-High
7005	2	453.59	4.5	96.61467	3.62872	21500	10769	65	74	613.19286	26.64338774	2-Average
7014	2	453.59	4.25	89.35723	-0.45359	20960	10907	86	53	743.28856	31.07781016	3-High
7016	2	458.1259	4.5	100.24339	4.08231	14430	4731	66	73	663.3767	27.9849843	2-Average
7035	2	397.34484	4.25	NA	NA	15570	10371	89	50	571.7684	25.51016026	2-Average
7051	2	415.48844	4.25	100.24339	3.62872	22830	8917	59	80	666.0962	29.23416848	3-High
7082	2	458.1259	4.25	98.88262	4.08231	26430	8004	71	68	751.94434	30.08244873	3-High
7123	2	427.28178	4	90.718	4.08231	18830	6315	97	42	512.47294	22.54433676	1-Low
8002	2	371.03662	3.75	91.17159	4.98949	19080	11651	58	81	515.57142	22.43664461	1-Low
8008	2	362.872	4	106.14006	2.26795	15800	9892	63	76	637.131222	27.65707911	2-Average
8026	2	367.4079	4	NA	NA	14040	8271	62	77	449.00856	20.32428763	1-Low
8043	2	413.67408	4.25	82.55338	4.08231	17690	11119	63	76	757.03446	28.81145045	3-High
8046	2	393.71612	5	107.95442	2.72154	15030	5838	65	74	609.9366	23.54131699	1-Low
8051	2	368.31508	4	90.718	3.62872	18830	10779	63	76	771.1977	31.10785647	3-High
8091	2	370.12944	4.25	68.94568	4.5359	13490	6389	68	71	706.02168	25.77325607	2-Average
8124	2	375.57252	4	90.26441	-0.90718	14090	6696	62	77	739.6389	28.65394985	3-High
8174	2	354.70738	3.75	99.33621	3.17513	15950	8617	68	71	630.3297	26.45419981	2-Average
8177	2	371.9438	4.75	85.27492	4.5359	16660	12191	65	74	585.68874	22.32307811	1-Low
7004	2	439.9823	4	110.22237	4.08231	27960	9123	63	76	761.26834	29.82229692	3-High
7005	2	453.59	4.5	96.61467	3.62872	22970	12277	65	74	613.19286	26.64338774	2-Average
7014	2	453.59	4.25	89.35723	-0.45359	19120	12043	86	53	743.28856	31.07781016	3-High
7016	2	458.1259	4.5	100.24339	4.08231	20800	6219	66	73	663.3767	27.9849843	2-Average
7035	2	397.34484	4.25	NA	NA	12780	8500	89	50	571.7684	25.51016026	2-Average
7051	2	415.48844	4.25	100.24339	3.62872	13300	6938	59	80	666.0962	29.23416848	3-High
7082	2	458.1259	4.25	98.88262	4.08231	24710	8701	71	68	751.94434	30.08244873	3-High
7123	2	427.28178	4	90.718	4.08231	16270	6651	97	42	512.47294	22.54433676	1-Low
8002	2	371.03662	3.75	91.17159	4.98949	18680	9976	58	81	515.57142	22.43664461	1-Low
8008	2	362.872	4	106.14006	2.26795	17930	10131	63	76	637.131222	27.65707911	2-Average
8026	2	367.4079	4	NA	NA	19400	9575	62	77	449.00856	20.32428763	1-Low
8043	2	413.67408	4.25	82.55338	4.08231	19320	9373	63	76	757.03446	28.81145045	3-High
8046	2	393.71612	5	107.95442	2.72154	24040	7875	65	74	609.9366	23.54131699	1-Low
8051	2	368.31508	4	90.718	3.62872	22560	9877	63	76	771.1977	31.10785647	3-High
8091	2	370.12944	4.25	68.94568	4.5359	14750	8183	68	71	706.02168	25.77325607	2-Average
8124	2	375.57252	4	90.26441	-0.90718	18410	8236	62	77	739.6389	28.65394985	3-High
8174	2	354.70738	3.75	99.33621	3.17513	17340	10235	68	71	630.3297	26.45419981	2-Average
8177	2	371.9438	4.75	85.27492	4.5359	16930	12315	65	74	585.68874	22.32307811	1-Low
7004	2	439.9823	4	110.22237	4.08231	21520	6836	63	76	761.26834	29.82229692	3-High
7005	2	453.59	4.5	96.61467	3.62872	23590	11111	65	74	613.19286	26.64338774	2-Average
7014	2	453.59	4.25	89.35723	-0.45359	20900	14004	86	53	743.28856	31.07781016	3-High
7016	2	458.1259	4.5	100.24339	4.08231	21540	8469	66	73	663.3767	27.9849843	2-Average
7035	2	397.34484	4.25	NA	NA	19940	12189	89	50	571.7684	25.51016026	2-Average
7051	2	415.48844	4.25	100.24339	3.62872	21330	9815	59	80	666.0962	29.23416848	3-High
7082	2	458.1259	4.25	98.88262	4.08231	29280	11021	71	68	751.94434	30.08244873	3-High
7123	2	427.28178	4	90.718	4.08231	15180	7991	97	42	512.47294	22.54433676	1-Low
5003	5	564.71955	5	116.57263	4.98949	27480	10464	59	80	761.99428	33.25237188	3-High
5023	5	580.5952	5	88.90364	4.08231	21190	10178	87	52	769.64956	28.24212435	2-Average
5030	5	650.90165	5.5	88.45005	4.5359	20140	8851	89	50	855.94848	31.38794714	3-High
5032	5	458.1259	4.25	97.97544	6.35026	21500	7692	71	68	523.7454	26.21845951	2-Average
5072	5	580.5952	5.25	87.99646	4.5359	23090	9019	63	76	834.9332	32.54442398	3-High
5076	5	560.18365	5.5	78.01748	4.98949	20810	8071	63	76	832.95592	34.36290165	3-High
5092	5	514.82465	4.75	86.1821	6.35026	22780	8167	93	46	703.39732	30.12287575	3-High
5111	5	580.5952	4.5	76.65671	6.80385	26470	10314	95	44	709.06196	28.17617227	2-Average
5125	5	585.1311	5.25	99.7898	4.08231	17720	7105	69	70	637.09832	25.68693066	1-Low
4007	5	569.25545	4.75	117.47981	3.62872	25540	9427	78	61	593.25165	28.49353524	2-Average
4010	5	566.9875	4.25	96.61467	3.62872	22700	8698	71	68	533.6247	29.58855848	2-Average
4038	5	523.89645	4.25	96.16108	3.62872	21850	6665	92	47	572.694	30.16579216	3-High
4043	5	557.9157	4.25	83.91415	4.08231	21300	7018	68	71	478.3455	21.03840942	1-Low
4064	5	521.6285	4.75	104.77929	4.98949	21510	6978	76	63	436.36995	22.58288881	1-Low
4070	5	508.0208	5.25	131.08751	3.62872	24750	13101	67	72	500.5725	22.87459622	1-Low
4105	5	607.8106	5	80.28543	2.72154	18560	7081	65	74	578.2554	25.72409976	1-Low
4108	5	582.86315	5	90.718	4.5359	24820	13813	64	75	538.1073	26.35454584	2-Average
4122	5	587.39905	5	117.9334	3.62872	20400	8894	68	71	480.5868	23.37151402	1-Low
5003	5	564.71955	5	116.57263	4.98949	29790	12111	59	80	761.99428	33.25237188	3-High
5023	5	580.5952	5	88.90364	4.08231	23650	11637	87	52	769.64956	28.24212435	2-Average
5030	5	650.90165	5.5	88.45005	4.5359	25140	10824	89	50	855.94848	31.38794714	3-High
5032	5	458.1259	4.25	97.97544	6.35026	19930	7329	71	68	523.7454	26.21845951	2-Average
5072	5	580.5952	5.25	87.99646	4.5359	22160	8356	63	76	834.9332	32.54442398	3-High
5076	5	560.18365	5.5	78.01748	4.98949	26330	9735	63	76	832.95592	34.36290165	3-High
5092	5	514.82465	4.75	86.1821	6.35026	23290	8665	93	46	703.39732	30.12287575	3-High
5111	5	580.5952	4.5	76.65671	6.80385	26170	7239	95	44	709.06196	28.17617227	2-Average
5125	5	585.1311	5.25	99.7898	4.08231	20730	8250	69	70	637.09832	25.68693066	1-Low
4007	5	569.25545	4.75	117.47981	3.62872	27740	10276	78	61	593.25165	28.49353524	2-Average
4010	5	566.9875	4.25	96.61467	3.62872	24590	8089	71	68	533.6247	29.58855848	2-Average
4038	5	523.89645	4.25	96.16108	3.62872	20490	5533	92	47	572.694	30.16579216	3-High
4043	5	557.9157	4.25	83.91415	4.08231	25440	8416	68	71	478.3455	21.03840942	1-Low
4064	5	521.6285	4.75	104.77929	4.98949	22840	8436	76	63	436.36995	22.58288881	1-Low
4070	5	508.0208	5.25	131.08751	3.62872	22170	10371	67	72	500.5725	22.87459622	1-Low
4105	5	607.8106	5	80.28543	2.72154	25000	10526	65	74	578.2554	25.72409976	1-Low
4108	5	582.86315	5	90.718	4.5359	25950	11723	64	75	538.1073	26.35454584	2-Average
4122	5	587.39905	5	117.9334	3.62872	26650	9952	68	71	480.5868	23.37151402	1-Low
5003	5	564.71955	5	116.57263	4.98949	25620	10101	59	80	761.99428	33.25237188	3-High
5023	5	580.5952	5	88.90364	4.08231	25910	9905	87	52	769.64956	28.24212435	2-Average
5030	5	650.90165	5.5	88.45005	4.5359	20050	9124	89	50	855.94848	31.38794714	3-High
5032	5	458.1259	4.25	97.97544	6.35026	18620	7014	71	68	523.7454	26.21845951	2-Average
5072	5	580.5952	5.25	87.99646	4.5359	21040	8763	63	76	834.9332	32.54442398	3-High
5076	5	560.18365	5.5	78.01748	4.98949	25000	7720	63	76	832.95592	34.36290165	3-High
5092	5	514.82465	4.75	86.1821	6.35026	24150	8437	93	46	703.39732	30.12287575	3-High
5111	5	580.5952	4.5	76.65671	6.80385	23120	8168	95	44	709.06196	28.17617227	2-Average
5125	5	585.1311	5.25	99.7898	4.08231	17720	7253	69	70	637.09832	25.68693066	1-Low
4007	5	569.25545	4.75	117.47981	3.62872	23340	10709	78	61	593.25165	28.49353524	2-Average
4010	5	566.9875	4.25	96.61467	3.62872	23930	10615	71	68	533.6247	29.58855848	2-Average
4038	5	523.89645	4.25	96.16108	3.62872	20840	6160	92	47	572.694	30.16579216	3-High
4043	5	557.9157	4.25	83.91415	4.08231	21060	6432	68	71	478.3455	21.03840942	1-Low
4064	5	521.6285	4.75	104.77929	4.98949	22660	7791	76	63	436.36995	22.58288881	1-Low
4070	5	508.0208	5.25	131.08751	3.62872	22650	10453	67	72	500.5725	22.87459622	1-Low
4105	5	607.8106	5	80.28543	2.72154	22430	7470	65	74	578.2554	25.72409976	1-Low
4108	5	582.86315	5	90.718	4.5359	20220	11440	64	75	538.1073	26.35454584	2-Average
4122	5	587.39905	5	117.9334	3.62872	30660	9960	68	71	480.5868	23.37151402	1-Low
5003	5	564.71955	5	116.57263	4.98949	22450	7285	59	80	761.99428	33.25237188	3-High
5023	5	580.5952	5	88.90364	4.08231	21970	8082	87	52	769.64956	28.24212435	2-Average
5030	5	650.90165	5.5	88.45005	4.5359	21730	7305	89	50	855.94848	31.38794714	3-High
5032	5	458.1259	4.25	97.97544	6.35026	19870	7362	71	68	523.7454	26.21845951	2-Average
5072	5	580.5952	5.25	87.99646	4.5359	25050	8898	63	76	834.9332	32.54442398	3-High
5076	5	560.18365	5.5	78.01748	4.98949	25520	8118	63	76	832.95592	34.36290165	3-High
5092	5	514.82465	4.75	86.1821	6.35026	22240	6989	93	46	703.39732	30.12287575	3-High
5111	5	580.5952	4.5	76.65671	6.80385	26970	7718	95	44	709.06196	28.17617227	2-Average
5125	5	585.1311	5.25	99.7898	4.08231	15930	5834	69	70	637.09832	25.68693066	1-Low
4007	5	569.25545	4.75	117.47981	3.62872	28740	10260	78	61	593.25165	28.49353524	2-Average
4010	5	566.9875	4.25	96.61467	3.62872	17140	6918	71	68	533.6247	29.58855848	2-Average
4038	5	523.89645	4.25	96.16108	3.62872	20840	5654	92	47	572.694	30.16579216	3-High
4043	5	557.9157	4.25	83.91415	4.08231	25860	8374	68	71	478.3455	21.03840942	1-Low
4064	5	521.6285	4.75	104.77929	4.98949	24360	7602	76	63	436.36995	22.58288881	1-Low
4070	5	508.0208	5.25	131.08751	3.62872	22840	8827	67	72	500.5725	22.87459622	1-Low
4105	5	607.8106	5	80.28543	2.72154	21610	6800	65	74	578.2554	25.72409976	1-Low
4108	5	582.86315	5	90.718	4.5359	24910	13540	64	75	538.1073	26.35454584	2-Average
4122	5	587.39905	5	117.9334	3.62872	32610	8313	68	71	480.5868	23.37151402	1-Low
5003	5	564.71955	5	116.57263	4.98949	29130	8770	59	80	761.99428	33.25237188	3-High
5023	5	580.5952	5	88.90364	4.08231	25370	9103	87	52	769.64956	28.24212435	2-Average
5030	5	650.90165	5.5	88.45005	4.5359	24110	7681	89	50	855.94848	31.38794714	3-High
5032	5	458.1259	4.25	97.97544	6.35026	20090	7968	71	68	523.7454	26.21845951	2-Average
5072	5	580.5952	5.25	87.99646	4.5359	24750	9372	63	76	834.9332	32.54442398	3-High
5076	5	560.18365	5.5	78.01748	4.98949	17490	4380	63	76	832.95592	34.36290165	3-High
5092	5	514.82465	4.75	86.1821	6.35026	23200	8361	93	46	703.39732	30.12287575	3-High
5111	5	580.5952	4.5	76.65671	6.80385	20070	5793	95	44	709.06196	28.17617227	2-Average
5125	5	585.1311	5.25	99.7898	4.08231	20850	7374	69	70	637.09832	25.68693066	1-Low
4007	5	569.25545	4.75	117.47981	3.62872	23340	8525	78	61	593.25165	28.49353524	2-Average
4010	5	566.9875	4.25	96.61467	3.62872	23070	9391	71	68	533.6247	29.58855848	2-Average
4038	5	523.89645	4.25	96.16108	3.62872	21210	5999	92	47	572.694	30.16579216	3-High
4043	5	557.9157	4.25	83.91415	4.08231	26490	9153	68	71	478.3455	21.03840942	1-Low
4064	5	521.6285	4.75	104.77929	4.98949	28240	9408	76	63	436.36995	22.58288881	1-Low
4070	5	508.0208	5.25	131.08751	3.62872	26900	10751	67	72	500.5725	22.87459622	1-Low
4105	5	607.8106	5	80.28543	2.72154	29260	8863	65	74	578.2554	25.72409976	1-Low
4108	5	582.86315	5	90.718	4.5359	27570	15762	64	75	538.1073	26.35454584	2-Average
4122	5	587.39905	5	117.9334	3.62872	24820	7679	68	71	480.5868	23.37151402	1-Low
5003	5	564.71955	5	116.57263	4.98949	25430	8851	59	80	761.99428	33.25237188	3-High
5023	5	580.5952	5	88.90364	4.08231	28490	10055	87	52	769.64956	28.24212435	2-Average
5030	5	650.90165	5.5	88.45005	4.5359	19320	7123	89	50	855.94848	31.38794714	3-High
5032	5	458.1259	4.25	97.97544	6.35026	21520	7994	71	68	523.7454	26.21845951	2-Average
5072	5	580.5952	5.25	87.99646	4.5359	24810	10283	63	76	834.9332	32.54442398	3-High
5076	5	560.18365	5.5	78.01748	4.98949	26700	8522	63	76	832.95592	34.36290165	3-High
5092	5	514.82465	4.75	86.1821	6.35026	22080	8432	93	46	703.39732	30.12287575	3-High
5111	5	580.5952	4.5	76.65671	6.80385	22400	8748	95	44	709.06196	28.17617227	2-Average
5125	5	585.1311	5.25	99.7898	4.08231	21690	8993	69	70	637.09832	25.68693066	1-Low
4007	5	569.25545	4.75	117.47981	3.62872	18360	8207	78	61	593.25165	28.49353524	2-Average
4010	5	566.9875	4.25	96.61467	3.62872	20780	9943	71	68	533.6247	29.58855848	2-Average
4038	5	523.89645	4.25	96.16108	3.62872	17810	5412	92	47	572.694	30.16579216	3-High
4043	5	557.9157	4.25	83.91415	4.08231	24060	8310	68	71	478.3455	21.03840942	1-Low
4064	5	521.6285	4.75	104.77929	4.98949	24050	9359	76	63	436.36995	22.58288881	1-Low
4070	5	508.0208	5.25	131.08751	3.62872	23600	12562	67	72	500.5725	22.87459622	1-Low
4105	5	607.8106	5	80.28543	2.72154	22590	6677	65	74	578.2554	25.72409976	1-Low
4108	5	582.86315	5	90.718	4.5359	23340	13661	64	75	538.1073	26.35454584	2-Average
4122	5	587.39905	5	117.9334	3.62872	29220	8534	68	71	480.5868	23.37151402	1-Low
5003	5	564.71955	5	116.57263	4.98949	27980	10339	59	80	761.99428	33.25237188	3-High
5023	5	580.5952	5	88.90364	4.08231	22990	7109	87	52	769.64956	28.24212435	2-Average
5030	5	650.90165	5.5	88.45005	4.5359	19950	8118	89	50	855.94848	31.38794714	3-High
5032	5	458.1259	4.25	97.97544	6.35026	16280	6235	71	68	523.7454	26.21845951	2-Average
5072	5	580.5952	5.25	87.99646	4.5359	20880	9405	63	76	834.9332	32.54442398	3-High
5076	5	560.18365	5.5	78.01748	4.98949	22460	6335	63	76	832.95592	34.36290165	3-High
5092	5	514.82465	4.75	86.1821	6.35026	22500	7304	93	46	703.39732	30.12287575	3-High
5111	5	580.5952	4.5	76.65671	6.80385	24410	8030	95	44	709.06196	28.17617227	2-Average
5125	5	585.1311	5.25	99.7898	4.08231	20220	9249	69	70	637.09832	25.68693066	1-Low
4007	5	569.25545	4.75	117.47981	3.62872	22030	10725	78	61	593.25165	28.49353524	2-Average
4010	5	566.9875	4.25	96.61467	3.62872	28040	10715	71	68	533.6247	29.58855848	2-Average
4038	5	523.89645	4.25	96.16108	3.62872	22860	7458	92	47	572.694	30.16579216	3-High
4043	5	557.9157	4.25	83.91415	4.08231	30130	9472	68	71	478.3455	21.03840942	1-Low
4064	5	521.6285	4.75	104.77929	4.98949	26200	8986	76	63	436.36995	22.58288881	1-Low
4070	5	508.0208	5.25	131.08751	3.62872	24970	11145	67	72	500.5725	22.87459622	1-Low
4105	5	607.8106	5	80.28543	2.72154	28060	12030	65	74	578.2554	25.72409976	1-Low
4108	5	582.86315	5	90.718	4.5359	26810	12332	64	75	538.1073	26.35454584	2-Average
4122	5	587.39905	5	117.9334	3.62872	32810	11909	68	71	480.5868	23.37151402	1-Low
1010	8	553.3798	5	90.718	4.98949	20360	8407	98	41	434.219832	21.34308822	3-High
1032	8	585.1311	5	100.24339	3.17513	21590	6904	80	59	395.529949	18.71834868	3-High
1049	8	601.00675	5.5	82.55338	3.62872	20180	4759	67	72	456.021975	19.90331727	3-High
1081	8	455.85795	4	90.718	6.35026	21890	9079	100	39	359.433288	18.27904219	3-High
1096	8	505.75285	4.5	99.33621	4.98949	16660	7902	100	39	415.572658	21.34251663	3-High
1102	8	551.11185	4.25	91.17159	3.62872	24950	10214	73	66	376.995831	17.45180605	3-High
1119	8	485.3413	3.75	90.26441	2.26795	25450	7453	76	63	419.957111	21.0577694	3-High
1144	8	551.11185	5.25	107.04724	3.17513	20440	10428	84	55	378.578615	16.58647202	2-Average
11	8	483.07335	4	120.20135	4.5359	24850	14393	62	77	339.6158636	13.8498856	2-Average
33	8	564.71955	4.5	124.28366	5.89667	19360	11032	69	70	259.1550529	9.480446234	1-Low
38	8	564.71955	4.75	112.49032	3.62872	23270	9974	71	68	317.1761466	11.48152716	1-Low
59	8	539.7721	4.5	111.58314	3.62872	24100	8308	69	70	319.1502484	11.41753927	1-Low
82	8	521.6285	5	108.8616	4.98949	21560	9084	72	67	248.9897604	11.26064841	1-Low
100	8	523.89645	5	102.05775	3.17513	18210	6428	63	76	248.223322	9.791791564	1-Low
131	8	553.3798	4.75	113.85109	4.08231	16090	5351	69	70	245.889774	9.317134161	1-Low
134	8	474.00155	4	99.33621	6.35026	26450	11487	75	64	328.1440124	11.36090821	1-Low
169	8	501.21695	4.75	106.14006	3.62872	26020	12188	75	64	245.9601418	11.01796795	1-Low
226	8	444.5182	4.5	109.31519	4.5359	21290	10194	71	68	334.2507952	13.34776732	2-Average
1010	8	553.3798	5	90.718	4.98949	16400	6333	98	41	434.219832	21.34308822	3-High
1032	8	585.1311	5	100.24339	3.17513	27780	5527	80	59	395.529949	18.71834868	3-High
1049	8	601.00675	5.5	82.55338	3.62872	28760	6246	67	72	456.021975	19.90331727	3-High
1081	8	455.85795	4	90.718	6.35026	23540	7645	100	39	359.433288	18.27904219	3-High
1096	8	505.75285	4.5	99.33621	4.98949	18190	6843	100	39	415.572658	21.34251663	3-High
1102	8	551.11185	4.25	91.17159	3.62872	28680	10906	73	66	376.995831	17.45180605	3-High
1119	8	485.3413	3.75	90.26441	2.26795	31000	11592	76	63	419.957111	21.0577694	3-High
1144	8	551.11185	5.25	107.04724	3.17513	27830	13180	84	55	378.578615	16.58647202	2-Average
11	8	483.07335	4	120.20135	4.5359	24820	15209	62	77	339.6158636	13.8498856	2-Average
33	8	564.71955	4.5	124.28366	5.89667	28620	16826	69	70	259.1550529	9.480446234	1-Low
38	8	564.71955	4.75	112.49032	3.62872	26370	11827	71	68	317.1761466	11.48152716	1-Low
59	8	539.7721	4.5	111.58314	3.62872	22310	7647	69	70	319.1502484	11.41753927	1-Low
82	8	521.6285	5	108.8616	4.98949	29080	11704	72	67	248.9897604	11.26064841	1-Low
100	8	523.89645	5	102.05775	3.17513	21980	7748	63	76	248.223322	9.791791564	1-Low
131	8	553.3798	4.75	113.85109	4.08231	21610	6343	69	70	245.889774	9.317134161	1-Low
134	8	474.00155	4	99.33621	6.35026	22910	11002	75	64	328.1440124	11.36090821	1-Low
169	8	501.21695	4.75	106.14006	3.62872	25740	9434	75	64	245.9601418	11.01796795	1-Low
226	8	444.5182	4.5	109.31519	4.5359	19250	9570	71	68	334.2507952	13.34776732	2-Average
1010	8	553.3798	5	90.718	4.98949	20440	7414	98	41	434.219832	21.34308822	3-High
1032	8	585.1311	5	100.24339	3.17513	25580	5803	80	59	395.529949	18.71834868	3-High
1049	8	601.00675	5.5	82.55338	3.62872	21300	4139	67	72	456.021975	19.90331727	3-High
1081	8	455.85795	4	90.718	6.35026	25000	7677	100	39	359.433288	18.27904219	3-High
1096	8	505.75285	4.5	99.33621	4.98949	18790	8004	100	39	415.572658	21.34251663	3-High
1102	8	551.11185	4.25	91.17159	3.62872	23120	8864	73	66	376.995831	17.45180605	3-High
1119	8	485.3413	3.75	90.26441	2.26795	25130	7930	76	63	419.957111	21.0577694	3-High
1144	8	551.11185	5.25	107.04724	3.17513	27230	11549	84	55	378.578615	16.58647202	2-Average
11	8	483.07335	4	120.20135	4.5359	20860	10673	62	77	339.6158636	13.8498856	2-Average
33	8	564.71955	4.5	124.28366	5.89667	19370	13765	69	70	259.1550529	9.480446234	1-Low
38	8	564.71955	4.75	112.49032	3.62872	25970	11747	71	68	317.1761466	11.48152716	1-Low
59	8	539.7721	4.5	111.58314	3.62872	26040	8719	69	70	319.1502484	11.41753927	1-Low
82	8	521.6285	5	108.8616	4.98949	24900	9918	72	67	248.9897604	11.26064841	1-Low
100	8	523.89645	5	102.05775	3.17513	26990	9955	63	76	248.223322	9.791791564	1-Low
131	8	553.3798	4.75	113.85109	4.08231	20320	6744	69	70	245.889774	9.317134161	1-Low
134	8	474.00155	4	99.33621	6.35026	23180	11483	75	64	328.1440124	11.36090821	1-Low
169	8	501.21695	4.75	106.14006	3.62872	23690	10653	75	64	245.9601418	11.01796795	1-Low
226	8	444.5182	4.5	109.31519	4.5359	19070	12358	71	68	334.2507952	13.34776732	2-Average
1010	8	553.3798	5	90.718	4.98949	19410	7431	98	41	434.219832	21.34308822	3-High
1032	8	585.1311	5	100.24339	3.17513	21200	5362	80	59	395.529949	18.71834868	3-High
1049	8	601.00675	5.5	82.55338	3.62872	32250	5862	67	72	456.021975	19.90331727	3-High
1081	8	455.85795	4	90.718	6.35026	25510	6603	100	39	359.433288	18.27904219	3-High
1096	8	505.75285	4.5	99.33621	4.98949	16400	5895	100	39	415.572658	21.34251663	3-High
1102	8	551.11185	4.25	91.17159	3.62872	29500	11985	73	66	376.995831	17.45180605	3-High
1119	8	485.3413	3.75	90.26441	2.26795	29020	7728	76	63	419.957111	21.0577694	3-High
1144	8	551.11185	5.25	107.04724	3.17513	31780	11684	84	55	378.578615	16.58647202	2-Average
11	8	483.07335	4	120.20135	4.5359	22090	11962	62	77	339.6158636	13.8498856	2-Average
33	8	564.71955	4.5	124.28366	5.89667	19310	9589	69	70	259.1550529	9.480446234	1-Low
38	8	564.71955	4.75	112.49032	3.62872	24960	10943	71	68	317.1761466	11.48152716	1-Low
59	8	539.7721	4.5	111.58314	3.62872	19920	7094	69	70	319.1502484	11.41753927	1-Low
82	8	521.6285	5	108.8616	4.98949	26020	8555	72	67	248.9897604	11.26064841	1-Low
100	8	523.89645	5	102.05775	3.17513	22820	6730	63	76	248.223322	9.791791564	1-Low
131	8	553.3798	4.75	113.85109	4.08231	17540	4866	69	70	245.889774	9.317134161	1-Low
134	8	474.00155	4	99.33621	6.35026	20190	8497	75	64	328.1440124	11.36090821	1-Low
169	8	501.21695	4.75	106.14006	3.62872	31050	10818	75	64	245.9601418	11.01796795	1-Low
226	8	444.5182	4.5	109.31519	4.5359	25010	11345	71	68	334.2507952	13.34776732	2-Average
1010	8	553.3798	5	90.718	4.98949	18740	7009	98	41	434.219832	21.34308822	3-High
1032	8	585.1311	5	100.24339	3.17513	22640	6565	80	59	395.529949	18.71834868	3-High
1049	8	601.00675	5.5	82.55338	3.62872	11320	2290	67	72	456.021975	19.90331727	3-High
1081	8	455.85795	4	90.718	6.35026	25770	7843	100	39	359.433288	18.27904219	3-High
1096	8	505.75285	4.5	99.33621	4.98949	17450	6652	100	39	415.572658	21.34251663	3-High
1102	8	551.11185	4.25	91.17159	3.62872	26190	8251	73	66	376.995831	17.45180605	3-High
1119	8	485.3413	3.75	90.26441	2.26795	29350	7295	76	63	419.957111	21.0577694	3-High
1144	8	551.11185	5.25	107.04724	3.17513	24520	10670	84	55	378.578615	16.58647202	2-Average
11	8	483.07335	4	120.20135	4.5359	26830	14316	62	77	339.6158636	13.8498856	2-Average
33	8	564.71955	4.5	124.28366	5.89667	27400	13782	69	70	259.1550529	9.480446234	1-Low
38	8	564.71955	4.75	112.49032	3.62872	30150	12269	71	68	317.1761466	11.48152716	1-Low
59	8	539.7721	4.5	111.58314	3.62872	19630	7442	69	70	319.1502484	11.41753927	1-Low
82	8	521.6285	5	108.8616	4.98949	29100	9841	72	67	248.9897604	11.26064841	1-Low
100	8	523.89645	5	102.05775	3.17513	25850	6963	63	76	248.223322	9.791791564	1-Low
131	8	553.3798	4.75	113.85109	4.08231	17130	5665	69	70	245.889774	9.317134161	1-Low
134	8	474.00155	4	99.33621	6.35026	27130	10355	75	64	328.1440124	11.36090821	1-Low
169	8	501.21695	4.75	106.14006	3.62872	12380	4835	75	64	245.9601418	11.01796795	1-Low
226	8	444.5182	4.5	109.31519	4.5359	23170	10913	71	68	334.2507952	13.34776732	2-Average
1010	8	553.3798	5	90.718	4.98949	19830	7822	98	41	434.219832	21.34308822	3-High
1032	8	585.1311	5	100.24339	3.17513	25600	6516	80	59	395.529949	18.71834868	3-High
1049	8	601.00675	5.5	82.55338	3.62872	25420	5710	67	72	456.021975	19.90331727	3-High
1081	8	455.85795	4	90.718	6.35026	22210	8073	100	39	359.433288	18.27904219	3-High
1096	8	505.75285	4.5	99.33621	4.98949	16600	5787	100	39	415.572658	21.34251663	3-High
1102	8	551.11185	4.25	91.17159	3.62872	28680	10408	73	66	376.995831	17.45180605	3-High
1119	8	485.3413	3.75	90.26441	2.26795	24570	7628	76	63	419.957111	21.0577694	3-High
1144	8	551.11185	5.25	107.04724	3.17513	29210	12320	84	55	378.578615	16.58647202	2-Average
11	8	483.07335	4	120.20135	4.5359	17650	8263	62	77	339.6158636	13.8498856	2-Average
33	8	564.71955	4.5	124.28366	5.89667	25000	13496	69	70	259.1550529	9.480446234	1-Low
38	8	564.71955	4.75	112.49032	3.62872	27430	11364	71	68	317.1761466	11.48152716	1-Low
59	8	539.7721	4.5	111.58314	3.62872	19630	8023	69	70	319.1502484	11.41753927	1-Low
82	8	521.6285	5	108.8616	4.98949	22790	7576	72	67	248.9897604	11.26064841	1-Low
100	8	523.89645	5	102.05775	3.17513	20440	6213	63	76	248.223322	9.791791564	1-Low
131	8	553.3798	4.75	113.85109	4.08231	17990	6730	69	70	245.889774	9.317134161	1-Low
134	8	474.00155	4	99.33621	6.35026	24950	11880	75	64	328.1440124	11.36090821	1-Low
169	8	501.21695	4.75	106.14006	3.62872	21260	7294	75	64	245.9601418	11.01796795	1-Low
226	8	444.5182	4.5	109.31519	4.5359	27300	13657	71	68	334.2507952	13.34776732	2-Average
1010	8	553.3798	5	90.718	4.98949	21060	8691	98	41	434.219832	21.34308822	3-High
1032	8	585.1311	5	100.24339	3.17513	27510	7024	80	59	395.529949	18.71834868	3-High
1049	8	601.00675	5.5	82.55338	3.62872	27580	6157	67	72	456.021975	19.90331727	3-High
1081	8	455.85795	4	90.718	6.35026	25700	7754	100	39	359.433288	18.27904219	3-High
1096	8	505.75285	4.5	99.33621	4.98949	19860	7973	100	39	415.572658	21.34251663	3-High
1102	8	551.11185	4.25	91.17159	3.62872	26790	12214	73	66	376.995831	17.45180605	3-High
1119	8	485.3413	3.75	90.26441	2.26795	30420	9776	76	63	419.957111	21.0577694	3-High
1144	8	551.11185	5.25	107.04724	3.17513	21000	8646	84	55	378.578615	16.58647202	2-Average
11	8	483.07335	4	120.20135	4.5359	23140	10680	62	77	339.6158636	13.8498856	2-Average
33	8	564.71955	4.5	124.28366	5.89667	21810	12540	69	70	259.1550529	9.480446234	1-Low
38	8	564.71955	4.75	112.49032	3.62872	30110	14354	71	68	317.1761466	11.48152716	1-Low
59	8	539.7721	4.5	111.58314	3.62872	24570	8482	69	70	319.1502484	11.41753927	1-Low
82	8	521.6285	5	108.8616	4.98949	28620	10973	72	67	248.9897604	11.26064841	1-Low
100	8	523.89645	5	102.05775	3.17513	21490	7311	63	76	248.223322	9.791791564	1-Low
131	8	553.3798	4.75	113.85109	4.08231	17700	6769	69	70	245.889774	9.317134161	1-Low
134	8	474.00155	4	99.33621	6.35026	25540	10962	75	64	328.1440124	11.36090821	1-Low
169	8	501.21695	4.75	106.14006	3.62872	24270	8669	75	64	245.9601418	11.01796795	1-Low
226	8	444.5182	4.5	109.31519	4.5359	26080	13798	71	68	334.2507952	13.34776732	2-Average
